# Supplementary material for: Sociality, ecology and developmental constraints predict variation in brain size across birds
Source: J Evol Biol. 2022 Nov 10;36(1):144–55. doi: 10.1111/jeb.14117 (PMC10100238; doi:10.1111/jeb.14117)
Supplement: Supplementary file 2 — Tables S1 [file JEB-36-144-s002.xlsx]

## Sheet: Tables S1-S2
Table S1. Support for alternative allometric models of brain volume across avian species (n = 1,886). ΔAIC values indicate the difference in AIC between the best model (i.e. ΔAIC = 0; highlighted in bold) and the model being compared. Values in the table represent mean values from models run over 100 posterior phylogenetic trees.				Table S2 PGLS model coefficients for the clade-specific allometry model of avian brain size (n = 1,886). Parameter estimates represent mean values from models run over 100 posterior phylogenetic trees.
Model	ΔAIC	R2		Term	Level	Estimate (SE)	P
Brain volume ~ 1	3602.87	-		(Intercept)	–	-0.975 (0.071)	<0.001
Brain volume ~ Body mass	126.418	0.86		Body mass	–	0.557 (0.019)	<0.001
Brain volume ~ Body mass + Clade	125.187	0.869		Order	Accipitriformes	0.244 (0.103)	0.019
Brain volume ~ Body mass * Clade	0	0.884			Anseriformes	0.234 (0.125)	0.064
					Apodiformes	-0.396 (0.137)	0.004
					Bucerotiformes	0.005 (0.120)	0.904
					Caprimulgiformes	-0.172 (0.177)	0.334
					Charadriiformes	-0.195 (0.086)	0.026
					Columbiformes	-0.058 (0.105)	0.585
					Coraciiformes	-0.071 (0.097)	0.468
					Corvoidea	-0.161 (0.066)	0.017
					Cotingidae	-0.211 (0.119)	0.078
					Cuculiformes	-0.456 (0.203)	0.026
					Falconiformes	0.243 (0.122)	0.049
					Furnariidae	0.061 (0.105)	0.565
					Galliformes	0.061 (0.133)	0.651
					Gruiformes	0.053 (0.111)	0.636
					Meliphagoidea	0.029 (0.071)	0.681
					Muscicapoidea	-0.166 (0.074)	0.027
					Passeroidea	-0.193 (0.064)	0.003
					Pelecaniformes	0.083 (0.128)	0.524
					Petroicidae	-0.094 (0.132)	0.476
					Piciformes	-0.190 (0.094)	0.046
					Podicipediformes	0.138 (0.216)	0.527
					Procellariiformes	-0.173 (0.102)	0.093
					Psittaciformes	0.115 (0.090)	0.208
					Ptilonorhynchoidea	-0.193 (0.190)	0.317
					Strigiformes	0.416 (0.111)	<0.001
					Suliformes	0.204 (0.335)	0.551
					Sylvioidea	-0.174 (0.072)	0.018
					Thamnophilidae	-0.072 (0.119)	0.546
					Trochiliformes	-0.306 (0.129)	0.019
					Trogoniformes	-0.042 (0.260)	0.873
					Tyrannidae	-0.207 (0.093)	0.027
				Body mass: order	Accipitriformes	-0.042 (0.029)	0.158
					Anseriformes	-0.084 (0.029)	0.004
					Apodiformes	0.166 (0.067)	0.014
					Bucerotiformes	0.064 (0.041)	0.123
					Caprimulgiformes	0.080 (0.078)	0.313
					Charadriiformes	0.043 (0.027)	0.118
					Columbiformes	-0.045 (0.031)	0.147
					Coraciiformes	0.027 (0.038)	0.489
					Corvoidea	0.099 (0.027)	<0.001
					Cotingidae	0.107 (0.052)	0.042
					Cuculiformes	0.235 (0.087)	0.007
					Falconiformes	-0.047 (0.038)	0.221
					Furnariidae	-0.030 (0.051)	0.56
					Galliformes	-0.064 (0.032)	0.049
					Gruiformes	-0.025 (0.033)	0.458
					Meliphagoidea	-0.047 (0.033)	0.162
					Muscicapoidea	0.103 (0.037)	0.006
					Passeroidea	0.125 (0.029)	<0.001
					Pelecaniformes	-0.002 (0.039)	0.876
					Petroicidae	0.057 (0.089)	0.523
					Piciformes	0.119 (0.033)	<0.001
					Podicipediformes	-0.113 (0.078)	0.158
					Procellariiformes	0.073 (0.034)	0.036
					Psittaciformes	0.088 (0.025)	0.001
					Ptilonorhynchoidea	0.158 (0.095)	0.104
					Strigiformes	-0.062 (0.036)	0.091
					Suliformes	-0.038 (0.103)	0.699
					Sylvioidea	0.111 (0.040)	0.006
					Thamnophilidae	0.060 (0.065)	0.362
					Trochiliformes	0.177 (0.114)	0.122
					Trogoniformes	0.022 (0.124)	0.861
					Tyrannidae	0.119 (0.044)	0.008

## Sheet: Tables S3-S5
Table S3. PGLS model results for the effect of developmental, ecological and social predictor variables on brain volume across avian species (n = 1,886), including body mass as a covariate. Parameter estimates represent mean values from models run over 100 posterior phylogenetic trees. For categorical variables, the reference categories are ‘Non-cooperative’ (Breeding system), ‘Solitary’ (Social …							Table S4. PGLS model results for the effect of developmental, ecological and social predictor variables on relative brain volume across avian species (n = 1,886), using finer ecological categorisations. Parameter estimates represent mean values from models run over 100 posterior phylogenetic trees. For categorical variables, the reference categories are ‘Non-cooperative’ (Breeding system), ‘Solit…							Table S5. PGLS model results for the effect of developmental, ecological and social predictor variables on brain volume across avian species (n = 1,886), including body mass as a covariate and using finer ecological categorisations. Parameter estimates represent mean values from models run over 100 posterior phylogenetic trees. For categorical variables, the reference categories are ‘Non-cooperat…
Term	Level	Estimate (SE)	P	ΔAIC	ΔR2		Term	Level	Estimate (SE)	P	ΔAIC	ΔR2		Term	Level	Estimate (SE)	P	ΔAIC	ΔR2
(Intercept)	–	-1.046 (0.047)	<0.001				(Intercept)	–	0.023 (0.038)	0.546				(Intercept)	–	-1.040 (0.047)	<0.001
Body mass	–	0.586 (0.005)	<0.001	3703.84	0.86		Developmental mode	–	-0.021 (0.005)	<0.001	18.181	0.011		Body mass	–	0.586 (0.006)	<0.001	3687.61	0.859
Developmental mode	–	-0.029 (0.005)	<0.001	30.37	0.017		Breeding system	Cooperative	-0.010 (0.005)	0.057	1.76	0.002		Developmental mode	–	-0.030 (0.005)	<0.001	31.149	0.017
Breeding system	Cooperative	-0.009 (0.006)	0.103	0.791	0.001		Social bond	Weakly social	-0.027 (0.011)	0.017	13.425	0.009		Breeding system	Cooperative	-0.010 (0.006)	0.086	1.098	0.002
Social bond	Weakly social	-0.025 (0.012)	0.038	10.262	0.008			Highly social	-0.010 (0.011)	0.38				Social bond	Weakly social	-0.027 (0.012)	0.028	10.858	0.008
	Highly social	-0.009 (0.012)	0.468				Territoriality	Weak	0.003 (0.005)	0.619	5.566	0.005			Highly social	-0.010 (0.012)	0.393
Territoriality	Weak	-0.002 (0.006)	0.751	5.896	0.005			Strong	0.017 (0.007)	0.014				Territoriality	Weak	-0.001 (0.006)	0.829	5.438	0.005
	Strong	0.014 (0.007)	0.054				Diet	Aquatic plants	-0.003 (0.012)	0.827	-9.734	0.004			Strong	0.015 (0.007)	0.049
Diet	Fruit/nectar	-0.005 (0.010)	0.577	-8.516	0.001			Carrion	0.011 (0.022)	0.616				Diet	Aquatic plants	0.004 (0.012)	0.75	-11.211	0.004
	Generalist	-0.001 (0.009)	0.86					Fruit	-0.012 (0.010)	0.243					Carrion	0.001 (0.024)	0.941
	Invertebrates	0.000 (0.009)	0.899					Generalist	-0.011 (0.009)	0.23					Fruit	-0.007 (0.011)	0.506
	Plants/seeds	-0.005 (0.009)	0.536					Invertebrates	-0.007 (0.009)	0.44					Generalist	-0.007 (0.009)	0.444
	Vertebrates	0.006 (0.014)	0.657					Nectar	-0.030 (0.015)	0.043					Invertebrates	-0.006 (0.009)	0.509
Foraging niche	Aerial screening	-0.015 (0.011)	0.166	16.134	0.014			Seeds	-0.021 (0.011)	0.059					Nectar	-0.032 (0.016)	0.042
	Aquatic foraging	0.035 (0.014)	0.019					Terrestrial plants	-0.013 (0.014)	0.359					Seeds	-0.017 (0.012)	0.154
	Generalist	0.015 (0.011)	0.193					Vertebrates	0.006 (0.014)	0.655					Terrestrial plants	-0.008 (0.015)	0.618
	Gleaning	0.033 (0.009)	<0.001				Foraging niche	Aerial screening	-0.017 (0.010)	0.103	11.693	0.015			Vertebrates	0.002 (0.015)	0.851
	Ground foraging	0.019 (0.009)	0.042					Aquatic dive	0.023 (0.016)	0.169				Foraging niche	Aerial screening	-0.016 (0.011)	0.158	10.078	0.014
Migration	Partially migratory	-0.004 (0.005)	0.432	2.141	0.003			Aquatic plunge	0.040 (0.022)	0.077					Aquatic dive	0.022 (0.018)	0.251
	Migratory	-0.013 (0.005)	0.016					Aquatic surface	0.015 (0.016)	0.347					Aquatic plunge	0.043 (0.024)	0.081
								Arboreal gleaning	0.026 (0.009)	0.002					Aquatic surface	0.034 (0.017)	0.052
								Bark gleaning	0.049 (0.015)	0.001					Arboreal gleaning	0.032 (0.009)	0.001
								Generalist	0.012 (0.011)	0.286					Bark gleaning	0.045 (0.016)	0.006
								Ground foraging	0.015 (0.009)	0.08					Generalist	0.015 (0.011)	0.189
							Migration	Partially migratory	-0.002 (0.005)	0.611	0.857	0.003			Ground foraging	0.020 (0.010)	0.042
								Migratory	-0.011 (0.005)	0.034				Migration	Partially migratory	-0.004 (0.005)	0.433	1.627	0.003
															Migratory	-0.013 (0.005)	0.021

## Sheet: Table S6
Table S6. PGLS model results for the effect of developmental, ecological and social predictor variables on brain volume within major avian subclades (n = 13). Parameter estimates represent mean values from models run over 100 posterior phylogenetic trees.
Clade	Term	Estimate (SE)	P	ΔAIC	ΔR2
Accipitriformes	(Intercept)	0.023 (0.108)	0.832
	Dev_Mode	0.020 (0.164)	0.897	-1.951	0.001
	CooperativeNonCooperative	-0.014 (0.023)	0.58	-1.356	0.008
	Sociality3	-0.035 (0.039)	0.367	-0.973	0.013
	Territorialitystrong	0.021 (0.032)	0.504	-2.15	0.024
	Territorialityweak	0.029 (0.025)	0.253
	Diet_SimpleFruitNectar	-0.054 (0.095)	0.573	-4.329	0.022
	Diet_SimpleInvertebrates	-0.017 (0.041)	0.675
	Diet_SimpleVertebrates	0.013 (0.024)	0.586
	Foraging_Niche_SimpleAerialScreaning	-0.021 (0.018)	0.251	1.629	0.119
	Foraging_Niche_SimpleForagingGeneralist	0.045 (0.033)	0.18
	Foraging_Niche_SimpleGleaning	0.079 (0.065)	0.23
	Foraging_Niche_SimpleGroundForaging	0.039 (0.032)	0.227
	MigrationPartiallyMigratory	-0.006 (0.023)	0.726	-2.244	0.023
	MigrationSedentary	0.014 (0.022)	0.521
Anseriformes	(Intercept)	0.235 (0.132)	0.084
	Dev_Mode	-0.050 (0.079)	0.53	-1.528	0.005
	CooperativeNonCooperative	-0.034 (0.120)	0.773	-1.9	0.001
	Sociality2	-0.061 (0.037)	0.102	1.357	0.054
	Sociality3	-0.037 (0.037)	0.318
	Territorialitystrong	-0.095 (0.118)	0.411	-2.92	0.011
	Territorialityweak	-0.006 (0.014)	0.665
	Diet_SimpleGeneralist	0.013 (0.024)	0.594	-3.589	0.004
	Diet_SimplePlantsSeeds	0.003 (0.013)	0.811
	Foraging_Niche_SimpleForagingGeneralist	-0.077 (0.062)	0.22	-0.036	0.04
	Foraging_Niche_SimpleGroundForaging	-0.026 (0.017)	0.125
	MigrationPartiallyMigratory	-0.029 (0.014)	0.068	3.049	0.07
	MigrationSedentary	-0.034 (0.017)	0.06
Charadriiformes	(Intercept)	0.088 (0.072)	0.222
	Dev_Mode	-0.021 (0.009)	0.032	3.162	0.029
	CooperativeNonCooperative	-0.056 (0.060)	0.355	-1.048	0.005
	Sociality2	0.024 (0.020)	0.25	-1.615	0.014
	Sociality3	0.030 (0.021)	0.154
	Territorialitystrong	0.032 (0.041)	0.437	-3.278	0.004
	Territorialityweak	0.003 (0.014)	0.811
	Diet_SimpleGeneralist	0.020 (0.018)	0.29	2.02	0.056
	Diet_SimpleInvertebrates	-0.026 (0.018)	0.16
	Diet_SimplePlantsSeeds	-0.068 (0.029)	0.023
	Diet_SimpleVertebrates	0.024 (0.045)	0.602
	Foraging_Niche_SimpleAquatic	0.005 (0.020)	0.802	-4.288	0.01
	Foraging_Niche_SimpleForagingGeneralist	0.018 (0.021)	0.387
	Foraging_Niche_SimpleGroundForaging	-0.005 (0.022)	0.812
	MigrationPartiallyMigratory	-0.017 (0.012)	0.166	-1.788	0.013
	MigrationSedentary	-0.008 (0.016)	0.605
Coraciiformes	(Intercept)	-0.224 (0.112)	0.056
	Dev_Mode	-0.063 (0.039)	0.114	1.622	0.093
	CooperativeNonCooperative	-0.025 (0.019)	0.212	0.269	0.059
	Sociality3	-0.052 (0.023)	0.032	4.699	0.166
	Territorialitystrong	0.213 (0.028)	<0.001	40.446	0.699
	Territorialityweak	0.132 (0.030)	<0.001
	Diet_SimpleGeneralist	0.062 (0.051)	0.239	-1.891	0.055
	Diet_SimpleInvertebrates	-0.001 (0.020)	0.962
	Foraging_Niche_SimpleAerialScreaning	-0.050 (0.052)	0.349	-0.727	0.034
	MigrationPartiallyMigratory	0.042 (0.033)	0.212	3.252	0.178
	MigrationSedentary	-0.020 (0.023)	0.378
Corvoidea	(Intercept)	-0.307 (0.118)	0.011
	Dev_Mode	-0.073 (0.039)	0.064	1.981	0.029
	CooperativeNonCooperative	0.013 (0.014)	0.374	-1.069	0.007
	Sociality2	-0.063 (0.050)	0.213	-1.978	0.015
	Sociality3	-0.035 (0.047)	0.463
	Territorialitystrong	0.023 (0.026)	0.388	0.824	0.036
	Territorialityweak	-0.007 (0.024)	0.779
	Diet_SimpleFruitNectar	0.094 (0.057)	0.106	0.761	0.05
	Diet_SimpleGeneralist	0.130 (0.056)	0.022
	Diet_SimpleInvertebrates	0.109 (0.051)	0.038
	Foraging_Niche_SimpleAerialScreaning	0.006 (0.055)	0.904	-2.366	0.041
	Foraging_Niche_SimpleForagingGeneralist	0.012 (0.058)	0.834
	Foraging_Niche_SimpleGleaning	0.045 (0.021)	0.037
	Foraging_Niche_SimpleGroundForaging	0.032 (0.023)	0.168
	MigrationPartiallyMigratory	0.027 (0.028)	0.345	-2.937	0.008
	MigrationSedentary	0.016 (0.023)	0.506
Gruiformes	(Intercept)	-0.121 (0.118)	0.332
	Dev_Mode	-0.020 (0.030)	0.531	-1.099	0.023
	CooperativeNonCooperative	-0.046 (0.031)	0.201	3.386	0.103
	Sociality3	-0.010 (0.042)	0.791	-1.826	0.005
	Territorialitystrong	0.299 (0.086)	0.002	11.791	0.339
	Territorialityweak	0.245 (0.074)	0.004
	Diet_SimpleFruitNectar	-0.085 (0.100)	0.408	8.376	0.308
	Diet_SimpleGeneralist	-0.018 (0.028)	0.546
	Diet_SimpleInvertebrates	-0.113 (0.040)	0.015
	Diet_SimplePlantsSeeds	-0.070 (0.039)	0.098
	Foraging_Niche_SimpleForagingGeneralist	-0.025 (0.086)	0.733	-3.437	0.015
	Foraging_Niche_SimpleGroundForaging	-0.026 (0.069)	0.693
	MigrationPartiallyMigratory	-0.008 (0.031)	0.789	-3.35	0.017
	MigrationSedentary	-0.020 (0.039)	0.617
Meliphagoidea	(Intercept)	-0.140 (0.140)	0.321
	Dev_Mode	-0.035 (0.051)	0.492	-1.462	0.005
	CooperativeNonCooperative	0.004 (0.022)	0.867	-1.968	0
	Sociality3	0.009 (0.035)	0.797	-1.924	0.001
	Territorialityweak	-0.012 (0.021)	0.554	-1.601	0.004
	Diet_SimpleGeneralist	0.039 (0.032)	0.235	-3.723	0.022
	Diet_SimpleInvertebrates	0.031 (0.028)	0.271
	Diet_SimplePlantsSeeds	0.084 (0.102)	0.413
	Foraging_Niche_SimpleGleaning	-0.008 (0.048)	0.87	-3.675	0.003
	Foraging_Niche_SimpleGroundForaging	0.006 (0.053)	0.908
	MigrationPartiallyMigratory	0.066 (0.075)	0.385	-2.936	0.01
	MigrationSedentary	0.043 (0.070)	0.545
Muscicapoidea	(Intercept)	-0.039 (0.061)	0.528
	Dev_Mode	0.044 (0.020)	0.028	4.085	0.084
	CooperativeNonCooperative	0.042 (0.019)	0.037	3.526	0.077
	Sociality3	0.060 (0.015)	<0.001	15.723	0.227
	Territorialitystrong	-0.006 (0.030)	0.837	-3.222	0.011
	Territorialityweak	-0.014 (0.024)	0.574
	Diet_SimpleFruitNectar	-0.007 (0.034)	0.847	1.244	0.1
	Diet_SimpleGeneralist	-0.037 (0.040)	0.362
	Diet_SimpleInvertebrates	0.031 (0.028)	0.284
	Foraging_Niche_SimpleForagingGeneralist	0.016 (0.026)	0.537	3.221	0.125
	Foraging_Niche_SimpleGleaning	0.044 (0.019)	0.026
	Foraging_Niche_SimpleGroundForaging	0.012 (0.019)	0.54
	MigrationPartiallyMigratory	0.056 (0.018)	0.003	7.936	0.159
	MigrationSedentary	0.030 (0.015)	0.046
Passeroidea	(Intercept)	0.003 (0.073)	0.914
	Dev_Mode	-0.007 (0.022)	0.769	-1.876	0.001
	CooperativeNonCooperative	-0.022 (0.015)	0.149	0.309	0.014
	Sociality2	-0.050 (0.035)	0.153	0.931	0.03
	Sociality3	-0.029 (0.035)	0.415
	Territorialitystrong	-0.013 (0.020)	0.538	-3.563	0.003
	Territorialityweak	-0.006 (0.014)	0.697
	Diet_SimpleGeneralist	0.015 (0.019)	0.445	-2.57	0.021
	Diet_SimpleInvertebrates	0.022 (0.018)	0.221
	Diet_SimplePlantsSeeds	0.033 (0.019)	0.095
	Foraging_Niche_SimpleForagingGeneralist	0.042 (0.059)	0.473	0.49	0.04
	Foraging_Niche_SimpleGleaning	0.019 (0.042)	0.654
	Foraging_Niche_SimpleGroundForaging	-0.010 (0.043)	0.822
	MigrationPartiallyMigratory	0.006 (0.017)	0.716	-0.546	0.021
	MigrationSedentary	0.025 (0.016)	0.104
Pelecaniformes	(Intercept)	-0.133 (0.171)	0.453
	Dev_Mode	-0.013 (0.055)	0.815	-1.899	0.003
	CooperativeNonCooperative	0.142 (0.110)	0.212	0.282	0.057
	Sociality2	0.117 (0.088)	0.208	0.37	0.104
	Sociality3	0.140 (0.090)	0.138
	Territorialityweak	0.046 (0.070)	0.517	-1.341	0.017
	Diet_SimpleGeneralist	0.053 (0.050)	0.301	-2.14	0.046
	Diet_SimpleInvertebrates	0.008 (0.030)	0.756
	Foraging_Niche_SimpleGroundForaging	-0.086 (0.059)	0.165	0.954	0.073
	MigrationPartiallyMigratory	-0.062 (0.031)	0.058	2.136	0.145
	MigrationSedentary	-0.073 (0.035)	0.049
Piciformes	(Intercept)	-0.341 (0.103)	0.002
	Dev_Mode	0.007 (0.018)	0.71	-1.801	0.003
	CooperativeNonCooperative	0.051 (0.019)	0.01	6.735	0.131
	Sociality3	-0.026 (0.099)	0.791	-1.907	0.002
	Territorialitystrong	0.021 (0.113)	0.85	1.015	0.078
	Territorialityweak	-0.015 (0.115)	0.899
	Diet_SimpleGeneralist	0.047 (0.031)	0.129	38.967	0.516
	Diet_SimpleInvertebrates	0.192 (0.029)	<0.001
	Diet_SimplePlantsSeeds	0.107 (0.060)	0.081
	Foraging_Niche_SimpleForagingGeneralist	0.175 (0.035)	<0.001	57.891	0.643
	Foraging_Niche_SimpleGleaning	0.226 (0.024)	<0.001
	Foraging_Niche_SimpleGroundForaging	0.122 (0.082)	0.143
	MigrationPartiallyMigratory	0.178 (0.066)	0.009	11.052	0.216
	MigrationSedentary	0.120 (0.035)	0.001
Psittaciformes	(Intercept)	-0.228 (0.124)	0.07
	Dev_Mode	-0.054 (0.020)	0.009	5.462	0.038
	CooperativeNonCooperative	0.004 (0.020)	0.792	-1.878	0.001
	Sociality2	0.098 (0.103)	0.346	-2.301	0.009
	Sociality3	0.113 (0.100)	0.263
	Territorialityweak	0.012 (0.025)	0.644	-1.72	0.001
	Diet_SimpleGeneralist	-0.007 (0.010)	0.491	-2.679	0.007
	Diet_SimplePlantsSeeds	0.008 (0.015)	0.622
	Foraging_Niche_SimpleGroundForaging	-0.043 (0.019)	0.03	3.472	0.028
	MigrationPartiallyMigratory	0.001 (0.068)	0.954	-3.271	0.004
	MigrationSedentary	0.018 (0.065)	0.783
Sylvioidea	(Intercept)	0.042 (0.131)	0.749
	Dev_Mode	0.069 (0.027)	0.014	6.341	0.128
	CooperativeNonCooperative	0.017 (0.028)	0.549	-1.507	0.008
	Sociality2	-0.070 (0.042)	0.102	2.079	0.095
	Sociality3	-0.027 (0.044)	0.545
	Territorialitystrong	-0.017 (0.059)	0.768	2.994	0.108
	Territorialityweak	-0.072 (0.065)	0.27
	Diet_SimpleGeneralist	-0.004 (0.043)	0.929	4.144	0.153
	Diet_SimpleInvertebrates	0.045 (0.032)	0.166
	Diet_SimplePlantsSeeds	-0.029 (0.054)	0.591
	Foraging_Niche_SimpleAerialScreaning	-0.016 (0.087)	0.853	6.789	0.215
	Foraging_Niche_SimpleForagingGeneralist	0.118 (0.078)	0.137
	Foraging_Niche_SimpleGleaning	0.138 (0.055)	0.016
	Foraging_Niche_SimpleGroundForaging	0.119 (0.058)	0.045
	MigrationPartiallyMigratory	0.003 (0.031)	0.936	-0.97	0.048
	MigrationSedentary	0.035 (0.025)	0.166

## Sheet: Table S7
Table S7. PGLS model results for the effect of developmental, ecological and social predictor variables on brain volume within major avian subclades (n = 13) including body mass as a covariate. Parameter estimates represent mean values from models run over 100 posterior phylogenetic trees.
Clade	Term	Estimate (SE)	P	ΔAIC	ΔR2
Accipitriformes	(Intercept)	-0.640 (0.128)	<0.001
	logBody	0.518 (0.024)	<0.001	164.677	0.888
	Dev_Mode	0.042 (0.162)	0.793	-1.902	0.001
	CooperativeNonCooperative	-0.006 (0.024)	0.798	-1.838	0.002
	Sociality3	-0.029 (0.039)	0.466	-1.315	0.009
	Territorialitystrong	0.020 (0.032)	0.536	-2.04	0.025
	Territorialityweak	0.029 (0.025)	0.253
	Diet_SimpleFruitNectar	-0.052 (0.095)	0.588	-4.418	0.021
	Diet_SimpleInvertebrates	-0.025 (0.045)	0.577
	Diet_SimpleVertebrates	0.009 (0.026)	0.736
	Foraging_Niche_SimpleAerialScreaning	-0.016 (0.018)	0.375	1.222	0.114
	Foraging_Niche_SimpleForagingGeneralist	0.051 (0.033)	0.13
	Foraging_Niche_SimpleGleaning	0.078 (0.068)	0.251
	Foraging_Niche_SimpleGroundForaging	0.051 (0.039)	0.196
	MigrationPartiallyMigratory	0.003 (0.023)	0.829	-2.511	0.019
	MigrationSedentary	0.019 (0.022)	0.389
Anseriformes	(Intercept)	-0.544 (0.138)	0.001
	logBody	0.495 (0.023)	<0.001	183.91	0.854
	Dev_Mode	-0.057 (0.075)	0.45	-1.318	0.007
	CooperativeNonCooperative	-0.019 (0.098)	0.854	-1.958	0
	Sociality2	-0.057 (0.035)	0.112	1.743	0.058
	Sociality3	-0.031 (0.035)	0.389
	Territorialitystrong	-0.120 (0.092)	0.199	-1.363	0.027
	Territorialityweak	-0.012 (0.015)	0.431
	Diet_SimpleGeneralist	0.009 (0.024)	0.705	-3.675	0.003
	Diet_SimplePlantsSeeds	0.005 (0.013)	0.694
	Foraging_Niche_SimpleForagingGeneralist	-0.076 (0.059)	0.195	1.076	0.051
	Foraging_Niche_SimpleGroundForaging	-0.029 (0.016)	0.078
	MigrationPartiallyMigratory	-0.039 (0.014)	0.027	6.728	0.105
	MigrationSedentary	-0.039 (0.017)	0.04
Charadriiformes	(Intercept)	-0.985 (0.080)	<0.001
	logBody	0.592 (0.016)	<0.001	400.305	0.9
	Dev_Mode	-0.020 (0.009)	0.033	3.094	0.029
	CooperativeNonCooperative	-0.056 (0.060)	0.357	-1.05	0.005
	Sociality2	0.023 (0.020)	0.257	-1.606	0.014
	Sociality3	0.030 (0.021)	0.156
	Territorialitystrong	0.032 (0.041)	0.442	-3.276	0.004
	Territorialityweak	0.002 (0.014)	0.861
	Diet_SimpleGeneralist	0.020 (0.018)	0.282	2.157	0.056
	Diet_SimpleInvertebrates	-0.026 (0.018)	0.16
	Diet_SimplePlantsSeeds	-0.068 (0.029)	0.023
	Diet_SimpleVertebrates	0.024 (0.045)	0.601
	Foraging_Niche_SimpleAquatic	0.006 (0.020)	0.781	-4.22	0.01
	Foraging_Niche_SimpleForagingGeneralist	0.019 (0.021)	0.367
	Foraging_Niche_SimpleGroundForaging	-0.004 (0.022)	0.841
	MigrationPartiallyMigratory	-0.017 (0.012)	0.159	-1.69	0.013
	MigrationSedentary	-0.008 (0.016)	0.615
Coraciiformes	(Intercept)	-1.153 (0.116)	<0.001
	logBody	0.569 (0.019)	<0.001	133.331	0.974
	Dev_Mode	-0.065 (0.039)	0.105	1.977	0.102
	CooperativeNonCooperative	-0.018 (0.021)	0.379	-0.831	0.031
	Sociality3	-0.059 (0.024)	0.023	5.839	0.191
	Territorialitystrong	0.219 (0.030)	<0.001	40.579	0.7
	Territorialityweak	0.133 (0.030)	<0.001
	Diet_SimpleGeneralist	0.066 (0.052)	0.217	-1.53	0.065
	Diet_SimpleInvertebrates	-0.003 (0.020)	0.9
	Foraging_Niche_SimpleAerialScreaning	-0.051 (0.052)	0.337	-0.61	0.037
	MigrationPartiallyMigratory	0.040 (0.033)	0.239	4.07	0.196
	MigrationSedentary	-0.025 (0.023)	0.296
Corvoidea	(Intercept)	-1.253 (0.120)	<0.001
	logBody	0.625 (0.022)	<0.001	269.095	0.87
	Dev_Mode	-0.081 (0.040)	0.045	2.678	0.035
	CooperativeNonCooperative	0.010 (0.015)	0.519	-1.496	0.004
	Sociality2	-0.068 (0.051)	0.185	-1.677	0.017
	Sociality3	-0.038 (0.048)	0.436
	Territorialitystrong	0.023 (0.026)	0.386	1.054	0.037
	Territorialityweak	-0.007 (0.024)	0.761
	Diet_SimpleFruitNectar	0.103 (0.058)	0.083	1.144	0.052
	Diet_SimpleGeneralist	0.138 (0.057)	0.017
	Diet_SimpleInvertebrates	0.109 (0.052)	0.038
	Foraging_Niche_SimpleAerialScreaning	0.010 (0.056)	0.845	-1.591	0.047
	Foraging_Niche_SimpleForagingGeneralist	0.024 (0.058)	0.683
	Foraging_Niche_SimpleGleaning	0.050 (0.022)	0.026
	Foraging_Niche_SimpleGroundForaging	0.045 (0.026)	0.093
	MigrationPartiallyMigratory	0.026 (0.028)	0.362	-3.007	0.007
	MigrationSedentary	0.016 (0.023)	0.503
Gruiformes	(Intercept)	-1.006 (0.137)	<0.001
	logBody	0.543 (0.032)	<0.001	96.725	0.925
	Dev_Mode	-0.019 (0.032)	0.579	-1.229	0.02
	CooperativeNonCooperative	-0.046 (0.032)	0.201	2.509	0.1
	Sociality3	-0.013 (0.044)	0.77	-1.789	0.006
	Territorialitystrong	0.305 (0.091)	0.003	11.524	0.334
	Territorialityweak	0.248 (0.077)	0.004
	Diet_SimpleFruitNectar	-0.091 (0.104)	0.393	4.552	0.278
	Diet_SimpleGeneralist	-0.021 (0.031)	0.523
	Diet_SimpleInvertebrates	-0.118 (0.045)	0.019
	Diet_SimplePlantsSeeds	-0.076 (0.044)	0.108
	Foraging_Niche_SimpleForagingGeneralist	-0.031 (0.090)	0.703	-3.376	0.016
	Foraging_Niche_SimpleGroundForaging	-0.031 (0.072)	0.67
	MigrationPartiallyMigratory	-0.010 (0.032)	0.759	-3.274	0.019
	MigrationSedentary	-0.023 (0.041)	0.592
Meliphagoidea	(Intercept)	-0.981 (0.141)	<0.001
	logBody	0.557 (0.032)	<0.001	147.518	0.772
	Dev_Mode	-0.037 (0.053)	0.494	-1.457	0.005
	CooperativeNonCooperative	0.004 (0.022)	0.861	-1.964	0
	Sociality3	0.010 (0.036)	0.792	-1.919	0.001
	Territorialityweak	-0.012 (0.021)	0.558	-1.603	0.004
	Diet_SimpleGeneralist	0.039 (0.033)	0.238	-3.731	0.022
	Diet_SimpleInvertebrates	0.031 (0.030)	0.302
	Diet_SimplePlantsSeeds	0.084 (0.103)	0.417
	Foraging_Niche_SimpleGleaning	-0.007 (0.049)	0.875	-3.671	0.003
	Foraging_Niche_SimpleGroundForaging	0.007 (0.054)	0.9
	MigrationPartiallyMigratory	0.067 (0.076)	0.385	-2.925	0.011
	MigrationSedentary	0.043 (0.071)	0.544
Muscicapoidea	(Intercept)	-0.992 (0.070)	<0.001
	logBody	0.637 (0.019)	<0.001	207.999	0.952
	Dev_Mode	0.048 (0.020)	0.018	5.164	0.099
	CooperativeNonCooperative	0.039 (0.020)	0.053	2.824	0.068
	Sociality3	0.061 (0.015)	<0.001	16.806	0.239
	Territorialitystrong	-0.017 (0.031)	0.589	-3.011	0.014
	Territorialityweak	-0.020 (0.025)	0.418
	Diet_SimpleFruitNectar	0.007 (0.036)	0.857	0.482	0.09
	Diet_SimpleGeneralist	-0.024 (0.042)	0.57
	Diet_SimpleInvertebrates	0.037 (0.029)	0.203
	Foraging_Niche_SimpleForagingGeneralist	0.018 (0.026)	0.491	1.671	0.105
	Foraging_Niche_SimpleGleaning	0.044 (0.019)	0.025
	Foraging_Niche_SimpleGroundForaging	0.019 (0.020)	0.342
	MigrationPartiallyMigratory	0.054 (0.018)	0.004	7.96	0.159
	MigrationSedentary	0.032 (0.015)	0.037
Passeroidea	(Intercept)	-1.006 (0.084)	<0.001
	logBody	0.676 (0.023)	<0.001	314.364	0.862
	Dev_Mode	-0.007 (0.022)	0.766	-1.873	0.001
	CooperativeNonCooperative	-0.023 (0.016)	0.144	0.383	0.015
	Sociality2	-0.054 (0.037)	0.142	1.087	0.031
	Sociality3	-0.032 (0.036)	0.377
	Territorialitystrong	-0.012 (0.020)	0.547	-3.572	0.003
	Territorialityweak	-0.006 (0.014)	0.687
	Diet_SimpleGeneralist	0.016 (0.019)	0.414	-2.821	0.02
	Diet_SimpleInvertebrates	0.022 (0.018)	0.218
	Diet_SimplePlantsSeeds	0.032 (0.020)	0.103
	Foraging_Niche_SimpleForagingGeneralist	0.043 (0.059)	0.467	0.116	0.037
	Foraging_Niche_SimpleGleaning	0.020 (0.042)	0.639
	Foraging_Niche_SimpleGroundForaging	-0.008 (0.043)	0.851
	MigrationPartiallyMigratory	0.007 (0.017)	0.688	-0.533	0.021
	MigrationSedentary	0.026 (0.016)	0.103
Pelecaniformes	(Intercept)	-0.964 (0.227)	<0.001
	logBody	0.561 (0.035)	<0.001	88.997	0.903
	Dev_Mode	-0.007 (0.059)	0.888	-1.953	0.001
	CooperativeNonCooperative	0.141 (0.111)	0.219	0.288	0.057
	Sociality2	0.132 (0.101)	0.213	0.458	0.106
	Sociality3	0.153 (0.100)	0.144
	Territorialityweak	0.051 (0.072)	0.487	-1.217	0.02
	Diet_SimpleGeneralist	0.056 (0.052)	0.295	-2.068	0.048
	Diet_SimpleInvertebrates	0.009 (0.030)	0.743
	Foraging_Niche_SimpleGroundForaging	-0.080 (0.062)	0.211	0.43	0.06
	MigrationPartiallyMigratory	-0.065 (0.033)	0.06	2.215	0.147
	MigrationSedentary	-0.076 (0.037)	0.051
Piciformes	(Intercept)	-1.419 (0.101)	<0.001
	logBody	0.710 (0.021)	<0.001	198.497	0.961
	Dev_Mode	0.020 (0.019)	0.317	-0.662	0.021
	CooperativeNonCooperative	0.046 (0.019)	0.017	5.566	0.115
	Sociality3	-0.043 (0.098)	0.658	-1.739	0.004
	Territorialitystrong	0.037 (0.111)	0.741	3.825	0.119
	Territorialityweak	-0.010 (0.112)	0.93
	Diet_SimpleGeneralist	0.047 (0.030)	0.121	40.289	0.526
	Diet_SimpleInvertebrates	0.189 (0.028)	<0.001
	Diet_SimplePlantsSeeds	0.093 (0.060)	0.124
	Foraging_Niche_SimpleForagingGeneralist	0.170 (0.034)	<0.001	60.824	0.66
	Foraging_Niche_SimpleGleaning	0.226 (0.024)	<0.001
	Foraging_Niche_SimpleGroundForaging	0.108 (0.080)	0.185
	MigrationPartiallyMigratory	0.179 (0.064)	0.008	10.007	0.202
	MigrationSedentary	0.109 (0.035)	0.003
Psittaciformes	(Intercept)	-0.968 (0.132)	<0.001
	logBody	0.636 (0.017)	<0.001	413.239	0.882
	Dev_Mode	-0.055 (0.021)	0.009	5.419	0.038
	CooperativeNonCooperative	0.005 (0.020)	0.787	-1.871	0.001
	Sociality2	0.096 (0.105)	0.363	-2.461	0.008
	Sociality3	0.110 (0.101)	0.284
	Territorialityweak	0.012 (0.025)	0.644	-1.717	0.001
	Diet_SimpleGeneralist	-0.007 (0.010)	0.485	-2.679	0.007
	Diet_SimplePlantsSeeds	0.007 (0.015)	0.635
	Foraging_Niche_SimpleGroundForaging	-0.043 (0.019)	0.03	3.468	0.028
	MigrationPartiallyMigratory	0.002 (0.069)	0.952	-3.256	0.004
	MigrationSedentary	0.019 (0.065)	0.776
Sylvioidea	(Intercept)	-0.912 (0.141)	<0.001
	logBody	0.640 (0.033)	<0.001	136.367	0.897
	Dev_Mode	0.076 (0.029)	0.012	6.972	0.137
	CooperativeNonCooperative	0.013 (0.028)	0.638	-1.688	0.005
	Sociality2	-0.072 (0.042)	0.093	2.626	0.103
	Sociality3	-0.026 (0.044)	0.556
	Territorialitystrong	-0.004 (0.061)	0.947	3.579	0.117
	Territorialityweak	-0.062 (0.066)	0.351
	Diet_SimpleGeneralist	-0.011 (0.044)	0.796	3.082	0.138
	Diet_SimpleInvertebrates	0.036 (0.034)	0.303
	Diet_SimplePlantsSeeds	-0.042 (0.057)	0.464
	Foraging_Niche_SimpleAerialScreaning	0.004 (0.091)	0.962	6.449	0.211
	Foraging_Niche_SimpleForagingGeneralist	0.123 (0.078)	0.122
	Foraging_Niche_SimpleGleaning	0.144 (0.056)	0.013
	Foraging_Niche_SimpleGroundForaging	0.131 (0.060)	0.035
	MigrationPartiallyMigratory	0.004 (0.031)	0.906	-1.719	0.037
	MigrationSedentary	0.031 (0.025)	0.227

## Sheet: Table S8
Table S8. PGLS model results for the effect of developmental, ecological and social predictor variables on brain volume within major avian subclades (n = 13) using finer ecological categorisations. Parameter estimates represent mean values from models run over 100 posterior phylogenetic trees.
Clade	Term	Estimate (SE)	P	ΔAIC	ΔR2
Accipitriformes	(Intercept)	0.023 (0.108)	0.834
	Dev_Mode	0.009 (0.166)	0.954	-1.978	0
	CooperativeNonCooperative	-0.017 (0.024)	0.481	-1.211	0.01
	Sociality3	-0.040 (0.040)	0.314	-0.696	0.017
	Territorialitystrong	0.030 (0.034)	0.381	-1.443	0.033
	Territorialityweak	0.039 (0.028)	0.178
	DietCa	0.051 (0.058)	0.383	-5.608	0.031
	DietFruit	-0.045 (0.096)	0.637
	DietInvertebrates	-0.019 (0.041)	0.638
	DietVertebrates	0.012 (0.024)	0.617
	Foraging_NicheAerialScreaning	-0.024 (0.018)	0.2	-0.644	0.092
	Foraging_NicheArborealGleaning	0.079 (0.065)	0.231
	Foraging_NicheForagingGeneralist	0.039 (0.034)	0.262
	Foraging_NicheGroundForaging	0.008 (0.052)	0.875
	MigrationPartiallyMigratory	-0.007 (0.023)	0.71	-2.495	0.02
	MigrationSedentary	0.012 (0.022)	0.578
Anseriformes	(Intercept)	0.234 (0.139)	0.099
	Dev_Mode	-0.046 (0.081)	0.572	-1.608	0.004
	CooperativeNonCooperative	-0.045 (0.128)	0.723	-1.846	0.002
	Sociality2	-0.054 (0.038)	0.157	0.331	0.044
	Sociality3	-0.032 (0.038)	0.402
	Territorialitystrong	-0.101 (0.129)	0.428	-2.903	0.011
	Territorialityweak	-0.008 (0.014)	0.573
	DietAquaticPlants	0.013 (0.015)	0.401	-4.464	0.016
	DietGeneralist	0.018 (0.025)	0.48
	DietTerrestrialPlants	-0.003 (0.026)	0.888
	Foraging_NicheAquaticSurface	-0.026 (0.020)	0.205	-1.309	0.048
	Foraging_NicheForagingGeneralist	-0.093 (0.064)	0.151
	Foraging_NicheGroundForaging	-0.036 (0.024)	0.144
	MigrationPartiallyMigratory	-0.024 (0.014)	0.117	0.337	0.044
	MigrationSedentary	-0.027 (0.017)	0.126
Charadriiformes	(Intercept)	0.095 (0.072)	0.19
	Dev_Mode	-0.025 (0.010)	0.013	4.98	0.039
	CooperativeNonCooperative	-0.055 (0.060)	0.366	-1.074	0.005
	Sociality2	0.025 (0.020)	0.226	-1.601	0.014
	Sociality3	0.031 (0.021)	0.152
	Territorialitystrong	0.031 (0.041)	0.451	-3.31	0.004
	Territorialityweak	0.003 (0.014)	0.812
	DietCa	0.020 (0.046)	0.661	0.874	0.06
	DietGeneralist	0.021 (0.019)	0.253
	DietInvertebrates	-0.027 (0.018)	0.142
	DietSeeds	-0.072 (0.032)	0.026
	DietTerrestrialPlants	-0.048 (0.069)	0.487
	Foraging_NicheAquaticDive	-0.031 (0.033)	0.348	-6.195	0.022
	Foraging_NicheAquaticPlunge	0.016 (0.025)	0.529
	Foraging_NicheAquaticSurface	0.030 (0.042)	0.487
	Foraging_NicheForagingGeneralist	0.024 (0.022)	0.263
	Foraging_NicheGroundForaging	-0.002 (0.022)	0.909
	MigrationPartiallyMigratory	-0.021 (0.013)	0.097	-0.79	0.018
	MigrationSedentary	-0.010 (0.016)	0.522
Coraciiformes	(Intercept)	-0.224 (0.112)	0.056
	Dev_Mode	-0.063 (0.039)	0.114	1.622	0.093
	CooperativeNonCooperative	-0.025 (0.019)	0.212	0.269	0.059
	Sociality3	-0.052 (0.023)	0.032	4.699	0.166
	Territorialitystrong	0.213 (0.028)	<0.001	40.446	0.699
	Territorialityweak	0.132 (0.030)	<0.001
	DietGeneralist	0.062 (0.051)	0.239	-1.891	0.055
	DietInvertebrates	-0.001 (0.020)	0.962
	Foraging_NicheAerialScreaning	-0.050 (0.052)	0.349	-0.727	0.034
	MigrationPartiallyMigratory	0.042 (0.033)	0.212
	MigrationSedentary	-0.020 (0.023)	0.378	3.252	0.178
Corvoidea	(Intercept)	-0.295 (0.119)	0.016
	Dev_Mode	-0.073 (0.039)	0.064	2.013	0.03
	CooperativeNonCooperative	0.014 (0.014)	0.335	-0.898	0.008
	Sociality2	-0.064 (0.050)	0.206	-1.916	0.016
	Sociality3	-0.036 (0.047)	0.449
	Territorialitystrong	0.020 (0.027)	0.455	-0.254	0.028
	Territorialityweak	-0.007 (0.024)	0.781
	DietFruit	0.091 (0.058)	0.12	0.224	0.046
	DietGeneralist	0.126 (0.056)	0.027
	DietInvertebrates	0.102 (0.052)	0.054
	Foraging_NicheAerialScreaning	0.002 (0.055)	0.934	-3.366	0.049
	Foraging_NicheArborealGleaning	0.039 (0.022)	0.082
	Foraging_NicheBarkGleaning	0.073 (0.036)	0.05
	Foraging_NicheForagingGeneralist	0.006 (0.058)	0.914
	Foraging_NicheGroundForaging	0.030 (0.023)	0.205
	MigrationPartiallyMigratory	0.024 (0.029)	0.399	-3.119	0.007
	MigrationSedentary	0.013 (0.023)	0.575
Gruiformes	(Intercept)	-0.116 (0.120)	0.357
	Dev_Mode	-0.017 (0.031)	0.584	-1.194	0.021
	CooperativeNonCooperative	-0.048 (0.031)	0.188	3.794	0.112
	Sociality3	-0.016 (0.044)	0.717	-1.688	0.008
	Territorialitystrong	0.314 (0.090)	0.003	12.343	0.348
	Territorialityweak	0.249 (0.075)	0.004
	DietAquaticPlants	-0.071 (0.039)	0.097	7.353	0.323
	DietFruit	-0.091 (0.102)	0.387
	DietGeneralist	-0.018 (0.029)	0.547
	DietInvertebrates	-0.116 (0.041)	0.014
	DietTerrestrialPlants	-0.039 (0.069)	0.58
	Foraging_NicheForagingGeneralist	-0.033 (0.089)	0.693	-3.315	0.018
	Foraging_NicheGroundForaging	-0.033 (0.070)	0.649
	MigrationPartiallyMigratory	-0.009 (0.031)	0.777	-3.147	0.022
	MigrationSedentary	-0.025 (0.040)	0.559
Meliphagoidea	(Intercept)	-0.069 (0.151)	0.651
	Dev_Mode	-0.031 (0.051)	0.546	-1.58	0.004
	CooperativeNonCooperative	0.002 (0.022)	0.915	-1.986	0
	Sociality3	0.005 (0.035)	0.888	-1.977	0
	Territorialityweak	-0.011 (0.021)	0.609	-1.699	0.003
	DietGeneralist	-0.030 (0.069)	0.666	-4.303	0.036
	DietInvertebrates	-0.037 (0.068)	0.584
	DietNectar	-0.078 (0.070)	0.267
	DietSeeds	0.013 (0.120)	0.915
	Foraging_NicheForagingGeneralist	0.011 (0.048)	0.825	-3.64	0.004
	Foraging_NicheGroundForaging	0.014 (0.027)	0.597
	MigrationPartiallyMigratory	0.072 (0.076)	0.34	-2.584	0.014
	MigrationSedentary	0.043 (0.070)	0.537
Muscicapoidea	(Intercept)	-0.043 (0.061)	0.488
	Dev_Mode	0.042 (0.019)	0.035	3.722	0.08
	CooperativeNonCooperative	0.040 (0.019)	0.045	3.163	0.072
	Sociality3	0.056 (0.015)	0.001	13.383	0.2
	Territorialitystrong	-0.008 (0.030)	0.798	-3.485	0.007
	Territorialityweak	-0.013 (0.024)	0.607
	DietFruit	-0.009 (0.034)	0.793	1.984	0.109
	DietGeneralist	-0.035 (0.040)	0.392
	DietInvertebrates	0.033 (0.028)	0.252
	Foraging_NicheArborealGleaning	0.046 (0.019)	0.021	3.047	0.148
	Foraging_NicheBarkGleaning	-0.010 (0.047)	0.827
	Foraging_NicheForagingGeneralist	0.016 (0.025)	0.537
	Foraging_NicheGroundForaging	0.012 (0.019)	0.528
	MigrationPartiallyMigratory	0.056 (0.018)	0.003	8.969	0.171
	MigrationSedentary	0.034 (0.015)	0.027
Passeroidea	(Intercept)	0.012 (0.073)	0.862
	Dev_Mode	-0.002 (0.022)	0.897	-1.969	0
	CooperativeNonCooperative	-0.022 (0.015)	0.151	0.342	0.015
	Sociality2	-0.051 (0.035)	0.142	2.094	0.037
	Sociality3	-0.026 (0.035)	0.449
	Territorialitystrong	-0.017 (0.021)	0.418	-3.246	0.005
	Territorialityweak	-0.007 (0.014)	0.637
	DietGeneralist	0.017 (0.021)	0.404	-2.21	0.048
	DietInvertebrates	0.024 (0.019)	0.215
	DietNectar	0.009 (0.032)	0.789
	DietSeeds	0.032 (0.021)	0.133
	DietTerrestrialPlants	0.153 (0.064)	0.018
	Foraging_NicheArborealGleaning	0.020 (0.042)	0.642	-1.4	0.04
	Foraging_NicheBarkGleaning	-0.028 (0.068)	0.68
	Foraging_NicheForagingGeneralist	0.044 (0.059)	0.453
	Foraging_NicheGroundForaging	-0.007 (0.043)	0.862
	MigrationPartiallyMigratory	0.001 (0.017)	0.935	-0.141	0.024
	MigrationSedentary	0.024 (0.015)	0.118
Pelecaniformes	(Intercept)	-0.078 (0.178)	0.664
	Dev_Mode	-0.033 (0.058)	0.586	-1.536	0.012
	CooperativeNonCooperative	0.135 (0.111)	0.238	0.115	0.053
	Sociality2	0.102 (0.089)	0.274	0.534	0.107
	Sociality3	0.131 (0.090)	0.169
	Territorialityweak	0.036 (0.070)	0.615	-1.557	0.011
	DietGeneralist	0.053 (0.049)	0.293	-1.988	0.05
	DietInvertebrates	0.007 (0.029)	0.764
	Foraging_NicheAquaticSurface	-0.067 (0.058)	0.259	0.758	0.115
	Foraging_NicheGroundForaging	-0.132 (0.073)	0.085
	MigrationPartiallyMigratory	-0.061 (0.031)	0.06	2.953	0.163
	MigrationSedentary	-0.078 (0.035)	0.035
Piciformes	(Intercept)	-0.249 (0.110)	0.029
	Dev_Mode	0.006 (0.018)	0.749	-1.844	0.003
	CooperativeNonCooperative	0.051 (0.018)	0.008	7.288	0.139
	Sociality3	-0.002 (0.097)	0.976	-1.998	0
	Territorialitystrong	-0.003 (0.110)	0.978	-0.33	0.057
	Territorialityweak	-0.033 (0.112)	0.771
	DietGeneralist	0.051 (0.030)	0.095	4.95	0.162
	DietInvertebrates	0.118 (0.046)	0.014
	DietSeeds	0.111 (0.059)	0.063
	Foraging_NicheArborealGleaning	0.148 (0.046)	0.002	60.839	0.671
	Foraging_NicheBarkGleaning	0.229 (0.024)	<0.001
	Foraging_NicheForagingGeneralist	0.167 (0.034)	<0.001
	Foraging_NicheGroundForaging	0.119 (0.079)	0.142
	MigrationPartiallyMigratory	0.153 (0.065)	0.023	6.653	0.158
	MigrationSedentary	0.098 (0.035)	0.008
Psittaciformes	(Intercept)	-0.287 (0.131)	0.032
	Dev_Mode	-0.050 (0.020)	0.015	4.523	0.033
	CooperativeNonCooperative	0.012 (0.019)	0.564	-1.554	0.002
	Sociality2	0.192 (0.112)	0.092	0.178	0.021
	Sociality3	0.205 (0.108)	0.063
	Territorialityweak	0.013 (0.025)	0.623	-1.68	0.002
	DietGeneralist	-0.012 (0.011)	0.283	-0.106	0.04
	DietNectar	-0.027 (0.025)	0.277
	DietSeeds	0.000 (0.016)	0.903
	DietTerrestrialPlants	0.101 (0.046)	0.029
	Foraging_NicheGroundForaging	-0.051 (0.019)	0.01	5.573	0.038
	MigrationPartiallyMigratory	-0.025 (0.071)	0.727	-3.462	0.003
	MigrationSedentary	-0.011 (0.068)	0.877
Sylvioidea	(Intercept)	0.044 (0.132)	0.742
	Dev_Mode	0.068 (0.027)	0.017	5.959	0.122
	CooperativeNonCooperative	0.016 (0.028)	0.573	-1.553	0.007
	Sociality2	-0.070 (0.042)	0.105	1.877	0.092
	Sociality3	-0.028 (0.044)	0.53
	Territorialitystrong	-0.016 (0.059)	0.785	3.499	0.116
	Territorialityweak	-0.074 (0.065)	0.265
	DietGeneralist	-0.001 (0.043)	0.975	3.588	0.145
	DietInvertebrates	0.045 (0.032)	0.169
	DietSeeds	-0.028 (0.055)	0.612
	Foraging_NicheAerialScreaning	-0.020 (0.088)	0.82	5.358	0.223
	Foraging_NicheArborealGleaning	0.134 (0.055)	0.019
	Foraging_NicheBarkGleaning	0.168 (0.074)	0.029
	Foraging_NicheForagingGeneralist	0.113 (0.078)	0.155
	Foraging_NicheGroundForaging	0.117 (0.058)	0.051
	MigrationPartiallyMigratory	0.002 (0.032)	0.949	-1.127	0.046
	MigrationSedentary	0.034 (0.025)	0.184

## Sheet: Table S9
Table S9. PGLS model results for the effect of developmental, ecological and social predictor variables on brain volume within major avian subclades (n = 13) including body mass as a covariate and using finer ecological categorisations. Parameter estimates represent mean values from models run over 100 posterior phylogenetic trees.
Clade	Term	Estimate (SE)	P	ΔAIC	ΔR2
Accipitriformes	(Intercept)	-0.651 (0.127)	<0.001
	Body mass	0.522 (0.023)	<0.001	169.512	0.895
	Dev_Mode	0.026 (0.165)	0.862	-1.938	0.001
	CooperativeNonCooperative	-0.011 (0.024)	0.663	-1.559	0.006
	Sociality3	-0.035 (0.040)	0.396	-1.042	0.013
	Territorialitystrong	0.027 (0.034)	0.429	-1.579	0.031
	Territorialityweak	0.037 (0.028)	0.2
	DietCa	0.040 (0.060)	0.508	-5.916	0.027
	DietFruit	-0.046 (0.096)	0.635
	DietInvertebrates	-0.024 (0.045)	0.585
	DietVertebrates	0.009 (0.026)	0.726
	Foraging_NicheAerialScreaning	-0.019 (0.018)	0.308	-0.824	0.09
	Foraging_NicheArborealGleaning	0.079 (0.067)	0.245
	Foraging_NicheForagingGeneralist	0.044 (0.034)	0.203
	Foraging_NicheGroundForaging	0.024 (0.057)	0.691
	MigrationPartiallyMigratory	-0.001 (0.023)	0.773	-2.547	0.019
	MigrationSedentary	0.017 (0.022)	0.468
Anseriformes	(Intercept)	-0.520 (0.150)	0.002
	Body mass	0.486 (0.024)	<0.001	173.343	0.837
	Dev_Mode	-0.051 (0.078)	0.512	-1.46	0.006
	CooperativeNonCooperative	-0.031 (0.113)	0.8	-1.91	0.001
	Sociality2	-0.052 (0.037)	0.166	0.707	0.048
	Sociality3	-0.028 (0.037)	0.458
	Territorialitystrong	-0.114 (0.111)	0.298	-1.952	0.021
	Territorialityweak	-0.012 (0.016)	0.448
	DietAquaticPlants	0.013 (0.015)	0.416	-4.689	0.014
	DietGeneralist	0.017 (0.026)	0.517
	DietTerrestrialPlants	0.004 (0.026)	0.79
	Foraging_NicheAquaticSurface	-0.022 (0.019)	0.258	-0.922	0.052
	Foraging_NicheForagingGeneralist	-0.092 (0.062)	0.144
	Foraging_NicheGroundForaging	-0.039 (0.024)	0.117
	MigrationPartiallyMigratory	-0.030 (0.014)	0.079	2.633	0.066
	MigrationSedentary	-0.031 (0.018)	0.106
Charadriiformes	(Intercept)	-0.985 (0.080)	<0.001
	Body mass	0.595 (0.016)	<0.001	402.559	0.901
	Dev_Mode	-0.025 (0.010)	0.014	4.882	0.039
	CooperativeNonCooperative	-0.055 (0.061)	0.368	-1.075	0.005
	Sociality2	0.025 (0.020)	0.231	-1.603	0.014
	Sociality3	0.031 (0.021)	0.154
	Territorialitystrong	0.031 (0.041)	0.454	-3.31	0.004
	Territorialityweak	0.003 (0.014)	0.841
	DietCa	0.020 (0.046)	0.66	0.909	0.06
	DietGeneralist	0.022 (0.019)	0.25
	DietInvertebrates	-0.027 (0.018)	0.143
	DietSeeds	-0.072 (0.032)	0.026
	DietTerrestrialPlants	-0.049 (0.070)	0.483
	Foraging_NicheAquaticDive	-0.031 (0.034)	0.367	-6.232	0.021
	Foraging_NicheAquaticPlunge	0.016 (0.025)	0.531
	Foraging_NicheAquaticSurface	0.030 (0.042)	0.487
	Foraging_NicheForagingGeneralist	0.025 (0.022)	0.259
	Foraging_NicheGroundForaging	-0.002 (0.022)	0.918
	MigrationPartiallyMigratory	-0.021 (0.013)	0.096	-0.756	0.018
	MigrationSedentary	-0.010 (0.016)	0.53
Coraciiformes	(Intercept)	-1.153 (0.116)	<0.001
	Body mass	0.569 (0.019)	<0.001	133.331	0.974
	Dev_Mode	-0.065 (0.039)	0.105	1.977	0.102
	CooperativeNonCooperative	-0.018 (0.021)	0.379	-0.831	0.031
	Sociality3	-0.059 (0.024)	0.023	5.839	0.191
	Territorialitystrong	0.219 (0.030)	<0.001	40.579	0.7
	Territorialityweak	0.133 (0.030)	<0.001
	DietGeneralist	0.066 (0.052)	0.217	-1.53	0.065
	DietInvertebrates	-0.003 (0.020)	0.9
	Foraging_NicheAerialScreaning	-0.051 (0.052)	0.337	-0.61	0.037
	MigrationPartiallyMigratory	0.040 (0.033)	0.239	4.07	0.196
	MigrationSedentary	-0.025 (0.023)	0.296
Corvoidea	(Intercept)	-1.245 (0.120)	<0.001
	Body mass	0.628 (0.023)	<0.001	267.685	0.868
	Dev_Mode	-0.080 (0.040)	0.048	2.6	0.034
	CooperativeNonCooperative	0.011 (0.015)	0.466	-1.355	0.005
	Sociality2	-0.068 (0.051)	0.183	-1.656	0.017
	Sociality3	-0.038 (0.048)	0.43
	Territorialitystrong	0.021 (0.027)	0.443	0.048	0.03
	Territorialityweak	-0.007 (0.024)	0.764
	DietFruit	0.099 (0.059)	0.097	0.658	0.049
	DietGeneralist	0.133 (0.057)	0.022
	DietInvertebrates	0.104 (0.052)	0.052
	Foraging_NicheAerialScreaning	0.007 (0.056)	0.889	-2.938	0.052
	Foraging_NicheArborealGleaning	0.045 (0.023)	0.06
	Foraging_NicheBarkGleaning	0.072 (0.037)	0.054
	Foraging_NicheForagingGeneralist	0.018 (0.059)	0.767
	Foraging_NicheGroundForaging	0.041 (0.026)	0.128
	MigrationPartiallyMigratory	0.024 (0.029)	0.407	-3.154	0.006
	MigrationSedentary	0.014 (0.023)	0.562
Gruiformes	(Intercept)	-0.990 (0.143)	<0.001
	Body mass	0.538 (0.035)	<0.001	92.338	0.916
	Dev_Mode	-0.017 (0.032)	0.603	-1.201	0.02
	CooperativeNonCooperative	-0.048 (0.032)	0.194	2.804	0.107
	Sociality3	-0.017 (0.045)	0.718	-1.685	0.008
	Territorialitystrong	0.315 (0.094)	0.003	11.994	0.342
	Territorialityweak	0.250 (0.078)	0.005
	DietAquaticPlants	-0.074 (0.045)	0.124	3.263	0.29
	DietFruit	-0.094 (0.106)	0.393
	DietGeneralist	-0.020 (0.031)	0.555
	DietInvertebrates	-0.118 (0.045)	0.02
	DietTerrestrialPlants	-0.045 (0.081)	0.594
	Foraging_NicheForagingGeneralist	-0.035 (0.092)	0.687	-3.313	0.018
	Foraging_NicheGroundForaging	-0.035 (0.073)	0.647
	MigrationPartiallyMigratory	-0.010 (0.032)	0.766	-3.139	0.022
	MigrationSedentary	-0.026 (0.042)	0.561
Meliphagoidea	(Intercept)	-0.904 (0.154)	<0.001
	Body mass	0.552 (0.033)	<0.001	145.138	0.766
	Dev_Mode	-0.034 (0.053)	0.527	-1.527	0.005
	CooperativeNonCooperative	0.003 (0.022)	0.898	-1.977	0
	Sociality3	0.006 (0.036)	0.851	-1.954	0
	Territorialityweak	-0.009 (0.021)	0.603	-1.668	0.003
	DietGeneralist	-0.032 (0.070)	0.649	-4.232	0.037
	DietInvertebrates	-0.042 (0.070)	0.553
	DietNectar	-0.082 (0.071)	0.258
	DietSeeds	0.009 (0.122)	0.92
	Foraging_NicheForagingGeneralist	0.009 (0.048)	0.837	-3.621	0.004
	Foraging_NicheGroundForaging	0.015 (0.027)	0.587
	MigrationPartiallyMigratory	0.075 (0.076)	0.331	-2.507	0.015
	MigrationSedentary	0.045 (0.071)	0.524
Muscicapoidea	(Intercept)	-0.986 (0.069)	<0.001
	Body mass	0.631 (0.020)	<0.001	206.857	0.952
	Dev_Mode	0.047 (0.020)	0.02	5.114	0.098
	CooperativeNonCooperative	0.036 (0.019)	0.073	2.235	0.06
	Sociality3	0.057 (0.015)	<0.001	14.473	0.212
	Territorialitystrong	-0.021 (0.031)	0.489	-3.078	0.013
	Territorialityweak	-0.021 (0.025)	0.404
	DietFruit	0.007 (0.035)	0.847	1.277	0.1
	DietGeneralist	-0.017 (0.041)	0.675
	DietInvertebrates	0.041 (0.029)	0.153
	Foraging_NicheArborealGleaning	0.047 (0.019)	0.017	2.659	0.143
	Foraging_NicheBarkGleaning	-0.023 (0.047)	0.636
	Foraging_NicheForagingGeneralist	0.018 (0.025)	0.474
	Foraging_NicheGroundForaging	0.021 (0.020)	0.283
	MigrationPartiallyMigratory	0.054 (0.018)	0.004	9.478	0.177
	MigrationSedentary	0.037 (0.015)	0.017
Passeroidea	(Intercept)	-0.990 (0.084)	<0.001
	Body mass	0.672 (0.023)	<0.001	311.194	0.859
	Dev_Mode	-0.002 (0.022)	0.896	-1.968	0
	CooperativeNonCooperative	-0.023 (0.016)	0.144	0.433	0.015
	Sociality2	-0.057 (0.037)	0.12	2.417	0.039
	Sociality3	-0.032 (0.036)	0.382
	Territorialitystrong	-0.016 (0.021)	0.437	-3.293	0.004
	Territorialityweak	-0.007 (0.014)	0.632
	DietGeneralist	0.018 (0.021)	0.384	-2.316	0.047
	DietInvertebrates	0.023 (0.019)	0.23
	DietNectar	0.005 (0.033)	0.885
	DietSeeds	0.030 (0.021)	0.165
	DietTerrestrialPlants	0.154 (0.064)	0.018
	Foraging_NicheArborealGleaning	0.021 (0.042)	0.619	-1.852	0.038
	Foraging_NicheBarkGleaning	-0.028 (0.068)	0.688
	Foraging_NicheForagingGeneralist	0.045 (0.059)	0.442
	Foraging_NicheGroundForaging	-0.005 (0.043)	0.908
	MigrationPartiallyMigratory	0.002 (0.017)	0.898	-0.131	0.024
	MigrationSedentary	0.025 (0.016)	0.114
Pelecaniformes	(Intercept)	-0.922 (0.229)	0.001
	Body mass	0.564 (0.035)	<0.001	90.612	0.907
	Dev_Mode	-0.025 (0.061)	0.698	-1.733	0.007
	CooperativeNonCooperative	0.134 (0.111)	0.242	0.15	0.054
	Sociality2	0.123 (0.101)	0.246	0.634	0.11
	Sociality3	0.148 (0.100)	0.159
	Territorialityweak	0.043 (0.072)	0.559	-1.397	0.015
	DietGeneralist	0.058 (0.052)	0.281	-1.888	0.052
	DietInvertebrates	0.008 (0.030)	0.754
	Foraging_NicheAquaticSurface	-0.069 (0.059)	0.257	0.406	0.107
	Foraging_NicheGroundForaging	-0.127 (0.075)	0.104
	MigrationPartiallyMigratory	-0.065 (0.032)	0.058	3.105	0.166
	MigrationSedentary	-0.082 (0.037)	0.036
Piciformes	(Intercept)	-1.329 (0.108)	<0.001
	Body mass	0.709 (0.020)	<0.001	203.252	0.964
	Dev_Mode	0.018 (0.019)	0.337	-0.745	0.02
	CooperativeNonCooperative	0.046 (0.018)	0.015	6.094	0.122
	Sociality3	-0.019 (0.095)	0.84	-1.945	0.001
	Territorialitystrong	0.013 (0.108)	0.905	2.232	0.096
	Territorialityweak	-0.028 (0.109)	0.801
	DietGeneralist	0.051 (0.029)	0.088	4.804	0.16
	DietInvertebrates	0.117 (0.045)	0.013
	DietSeeds	0.097 (0.058)	0.099
	Foraging_NicheArborealGleaning	0.150 (0.045)	0.002	63.926	0.687
	Foraging_NicheBarkGleaning	0.230 (0.023)	<0.001
	Foraging_NicheForagingGeneralist	0.162 (0.033)	<0.001
	Foraging_NicheGroundForaging	0.106 (0.078)	0.182
	MigrationPartiallyMigratory	0.155 (0.063)	0.019	5.971	0.149
	MigrationSedentary	0.088 (0.035)	0.016
Psittaciformes	(Intercept)	-1.034 (0.139)	<0.001
	Body mass	0.639 (0.017)	<0.001	417.742	0.885
	Dev_Mode	-0.051 (0.021)	0.016	4.368	0.032
	CooperativeNonCooperative	0.012 (0.020)	0.565	-1.553	0.002
	Sociality2	0.192 (0.113)	0.097	0	0.02
	Sociality3	0.204 (0.110)	0.069
	Territorialityweak	0.013 (0.025)	0.624	-1.681	0.002
	DietGeneralist	-0.012 (0.011)	0.284	-0.156	0.04
	DietNectar	-0.027 (0.025)	0.28
	DietSeeds	0.000 (0.016)	0.902
	DietTerrestrialPlants	0.101 (0.046)	0.03
	Foraging_NicheGroundForaging	-0.051 (0.019)	0.011	5.553	0.038
	MigrationPartiallyMigratory	-0.025 (0.072)	0.729	-3.461	0.003
	MigrationSedentary	-0.010 (0.069)	0.88
Sylvioidea	(Intercept)	-0.913 (0.143)	<0.001
	Body mass	0.642 (0.033)	<0.001	136.901	0.897
	Dev_Mode	0.075 (0.029)	0.014	6.609	0.132
	CooperativeNonCooperative	0.013 (0.028)	0.656	-1.716	0.005
	Sociality2	-0.072 (0.043)	0.099	2.409	0.1
	Sociality3	-0.027 (0.045)	0.549
	Territorialitystrong	-0.003 (0.062)	0.959	4.08	0.124
	Territorialityweak	-0.064 (0.067)	0.343
	DietGeneralist	-0.008 (0.045)	0.86	2.674	0.133
	DietInvertebrates	0.036 (0.034)	0.297
	DietSeeds	-0.040 (0.057)	0.489
	Foraging_NicheAerialScreaning	0.000 (0.092)	0.998	5.042	0.219
	Foraging_NicheArborealGleaning	0.141 (0.056)	0.016
	Foraging_NicheBarkGleaning	0.172 (0.075)	0.027
	Foraging_NicheForagingGeneralist	0.119 (0.079)	0.14
	Foraging_NicheGroundForaging	0.129 (0.061)	0.04
	MigrationPartiallyMigratory	0.003 (0.032)	0.926	-1.821	0.035
	MigrationSedentary	0.030 (0.025)	0.245
